# Supplementary material for: Metamaterial-based transmit and receive system for whole-body magnetic resonance imaging at ultra-high magnetic fields
Source: PLoS One. 2018 Jan 25;13(1):e0191719. doi: 10.1371/journal.pone.0191719 (PMC5784978; doi:10.1371/journal.pone.0191719)
Supplement: S1 File — (Fig 4_Phantom_B1_cor.dcm; Fig 4_Phantom_B1_trans.dcm; Fig 5_monkey_b1_map.dcm). (ZIP) [file pone.0191719.s001.zip]

Archive with 10 entries (7 files):
- S1_B1Maps/
- S1_B1Maps/Fig_4_Phantom_B1_cor.dcm
- __MACOSX/
- __MACOSX/S1_B1Maps/
- __MACOSX/S1_B1Maps/._Fig_4_Phantom_B1_cor.dcm
- S1_B1Maps/Fig_4_Phantom_B1_trans.dcm
- __MACOSX/S1_B1Maps/._Fig_4_Phantom_B1_trans.dcm
- S1_B1Maps/Fig_5_monkey_b1_map.dcm
- __MACOSX/S1_B1Maps/._Fig_5_monkey_b1_map.dcm
- __MACOSX/._S1_B1Maps
